# Supplementary material for: Climate, Health, and Urban Green Infrastructure: The Evidence Base and Implications for Urban Policy and Spatial Planning
Source: Int J Environ Res Public Health. 2025 Dec 9;22(12):1842. doi: 10.3390/ijerph22121842 (PMC12732387; doi:10.3390/ijerph22121842)
Supplement: Supplementary file 1 [file ijerph-22-01842-s001.zip]

Archive with 3 entries (3 files):
- PRISMA_2020_checklist.pdf
- Supplementary Material - Detailed Search String.pdf
- Supplementary Table.pdf
